# Supplementary material for: Proteolytic maturation of α2δ controls the probability of synaptic vesicular release
Source: eLife. 2018 Jun 19;7:e37507. doi: 10.7554/eLife.37507 (PMC6029843; doi:10.7554/eLife.37507)
Supplement: Supplementary file 1. [file elife-37507-supp1.xlsx]

## Sheet: Figure 1
	Figure 1
	ANOVAOneWay
		Descriptive Statistics
				N Analysis	Mean	Standard Deviation	SE of Mean
			Empty Vector	28	2.06321	0.97818	0.18486
			a2(3C)d-1	41	1.49732	0.80762	0.12613
			+3C-protease	16	2.29125	1.11056	0.27764
		One Way ANOVA
			Overall ANOVA
				DF	Sum of Squares	Mean Square	F Value	Prob>F
			Model	2	9.46385	4.73193	5.50965	0.00569
			Error	82	70.4252	0.85884
			Total	84	79.889
			Null Hypothesis: The means of all levels are equal.
			Alternative Hypothesis: The means of one or more levels are different.
			At the 0.05 level, the population means are significantly different.
			Fit Statistics
				R-Square	Coeff Var	Root MSE	Data Mean
				0.11846	0.50554	0.92674	1.83318
			Bonferroni Test
				MeanDiff	SEM	t Value	Prob	Alpha	Sig	LCL	UCL
			a2(3C)d-1 Empty Vector	-0.5659	0.2272	-2.49073	0.0443	0.05	1	-1.1212	-0.0106
			+3C-protease Empty Vector	0.22804	0.29043	0.78516	1	0.05	0	-0.4818	0.93788
			+3C-protease a2(3C)d-1	0.79393	0.27318	2.90631	0.0141	0.05	1	0.12627	1.4616
			Sig equals 1 indicates that the difference of the means is significant at the 0.05 level.
			Sig equals 0 indicates that the difference of the means is not significant at the 0.05 level.

## Sheet: Figure 2
	Figure 2
	ANOVAOneWay
		Descriptive Statistics
				N Analysis	Mean	Standard Deviation	SE of Mean
			Empty Vector	22	6.59091	1.81423	0.38679
			a2(3C)d-1	16	6.21467	1.34989	0.33747
			+3C-protease	19	6.39211	2.19487	0.50354
		One Way ANOVA
			Overall ANOVA
				DF	Sum of Squares	Mean Square	F Value	Prob>F
			Model	2	1.33188	0.66594	0.19633	0.82233
			Error	54	183.167	3.39199
			Total	56	184.499
			Null Hypothesis: The means of all levels are equal.
			Alternative Hypothesis: The means of one or more levels are different.
			At the 0.05 level, the population means are significantly different.
			Fit Statistics
				R-Square	Coeff Var	Root MSE	Data Mean
				0.00722	0.28692	1.84173	6.41903
			Bonferroni Test
				MeanDiff	SEM	t Value	Prob	Alpha	Sig	LCL	UCL
			a2(3C)d-1 Empty Vector	-0.37623	0.60513	-0.62174	1	0.05	0	-1.87141	1.11895
			+3C-protease Empty Vector	-0.1988	0.57681	-0.34466	1	0.05	0	-1.62401	1.2264
			+3C-protease a2(3C)d-1	0.17743	0.62492	0.28392	1	0.05	0	-1.36665	1.72151
			Sig equals 1 indicates that the difference of the means is significant at the 0.05 level.
			Sig equals 0 indicates that the difference of the means is not significant at the 0.05 level.

## Sheet: Figure 3
	Figure 3
	ANOVAOneWay
		Descriptive Statistics
				N Analysis	Mean	Standard Deviation	SE of Mean
			Empty Vector	22	20.0571	7.3882	1.57517
			a2(3C)d-1	31	14.0033	4.87927	0.87634
			+3C-protease	15	19.0084	4.37838	1.13049
		One Way ANOVA
			Overall ANOVA
				DF	Sum of Squares	Mean Square	F Value	Prob>F
			Model	2	544.205	272.102	8.3079	0.00061238
			Error	65	2128.9	32.7522
			Total	67	2673.1
			Null Hypothesis: The means of all levels are equal.
			Alternative Hypothesis: The means of one or more levels are different.
			At the 0.05 level, the population means are significantly different.
			Fit Statistics
				R-Square	Coeff Var	Root MSE	Data Mean
				0.20359	0.33534	5.72296	17.066
			Bonferroni Test
				MeanDiff	SEM	t Value	Prob	Alpha	Sig	LCL	UCL
			a2(3C)d-1 Empty Vector	-6.0538	1.59539	-3.79456	0.00098146	0.05	1	-9.97449	-2.13311
			+3C-protease Empty Vector	-1.04869	1.9163	-0.54724	1	0.05	0	-5.75803	3.66066
			+3C-protease a2(3C)d-1	5.00511	1.8	2.78061	0.02127	0.05	1	0.58158	9.42864
			Sig equals 1 indicates that the difference of the means is significant at the 0.05 level.
			Sig equals 0 indicates that the difference of the means is not significant at the 0.05 level.
